# Supplementary material for: Experimental Study on Grouting Seepage Characteristics in Rough Single Microfissure Under Triaxial Stress States
Source: Materials (Basel). 2025 Aug 11;18(16):3746. doi: 10.3390/ma18163746 (PMC12387365; doi:10.3390/ma18163746)
Supplement: Supplementary file 1 [file materials-18-03746-s001.zip]

Archive with 2 entries (2 files):
- materials-3697323.pdf
- materials-3697323.xls
