# Supplementary material for: Experimental Study on Grouting Seepage Characteristics in Rough Single Microfissure Under Triaxial Stress States
Source: Materials (Basel). 2025 Aug 11;18(16):3746. doi: 10.3390/ma18163746 (PMC12387365; doi:10.3390/ma18163746)
Supplement: Supplementary file 1 [file materials-18-03746-s001.zip › materials-3697323.xls]

## Sheet: Sheet1
Raw experimental data
Fig.1-Fig.20 and Fig.23-Fig.24 are all physical object images, and do not involve experimental data.
Fig.21	Ordinary Silicate cement	Grain size(μm)	0	2.74	5.89	9.36	12.78	15.97	19.43	22.49	25.77	30.24	34.57	38.45	42.78	47.25	51.22	55.46	59.53	63.82	66.33	68.25	70.3	72.67	74.82	76.97	79.34	81.35	85.18	88.65	91.75	94.48	97.17	99.86
		Cumulative percentage(%)	0	0	0	0	0	0	0	0.23	0.62	2.66	4.42	6.12	7.99	10.59	15.58	23.74	32.12	42.66	49.52	56.43	63.4	70.31	75.92	81.42	85.78	89.35	94.28	96.83	98.24	99.21	99.77	99.83
	K1340 ultrafine cement	Grain size(μm)	0	2.74	5.89	9.31	12.68	15.97	19.43	22.44	25.68	29.01	32.29	35.53	38.77	42.1	45.25	48.53	51.77	55.02	58.26	61.6	64.84	68.08	71.36	74.6	77.84	81.08	84.36	87.55	90.88	94.07	97.31	99.95
		Cumulative percentage(%)	0	0	0	0.28	0.45	1.13	1.36	2.15	3.4	5.27	7.37	10.2	12.46	16.15	20.23	25.04	31.5	42.61	56.54	74.73	88.05	93.71	97.68	100.11	100.11	100.06	100.06	100.06	100.06	100.17	100.06	100.06
Fig.22	W/C=1.0	Time(min)	0.04	5.01	10.04	15.04	20.04	25.04	30.05	35.05	40.03	45.03	50.04	55.04	60.05
		Viscosity(mPa·s)	227.76	225.89	217.57	215.91	213.21	217.78	224.23	236.5	250.64	269.77	294.31	318.43	339.02
	W/C=1.2	Time(min)	0.02	4.99	9.99	14.99	20	25.03	30	34.98	40.01	45.02	50.03	55.03	60.03
		Viscosity(mPa·s)	153.1	127.53	127.73	126.9	127.11	129.6	136.68	151.65	179.93	223.6	246.06	242.11	243.36
	W/C=1.4	Time(min)	0.04	4.98	9.98	14.98	20.02	25.02	30.02	35.03	40	45.01	49.98	55.02	60.02
		Viscosity(mPa·s)	74.49	71.17	69.3	68.46	68.67	70.75	78.24	109.43	121.08	127.53	136.88	147.28	172.24
	W/C=1.6	Time(min)	0.01	4.98	10.01	15.01	19.99	25.01	30.02	35.02	39.96	44.97	50	54.97	59.97
		Viscosity(mPa·s)	58.9	58.27	57.65	58.48	59.52	59.62	59.73	59.52	59.73	60.35	63.89	70.34	70.13
Fig.25	6 MPa confining pressure		JRC=0-2					JRC=4-6					JRC=10-12
		Grouting pressure(MPa)	1	2	3	4	5	1	2	3	4	5	1	2	3	4	5
		Volumetric flow rate(ml/s)	0.39	0.63	0.85	0.93	1.09	0.28	0.56	0.64	0.8	0.81	0.08	0.11	0.15	0.17	0.19
	7 MPa confining pressure		JRC=0-2						JRC=4-6						JRC=10-12
		Grouting pressure(MPa)	1	2	3	4	5	6	1	2	3	4	5	6	1	2	3	4	5	6
		Volumetric flow rate(ml/s)	0.24	0.45	0.58	0.68	0.88	1.01	0.15	0.3	0.36	0.52	0.63	0.65	0.07	0.1	0.13	0.15	0.17	0.18
Fig.26	6 MPa confining pressure		JRC=0-2					JRC=4-6					JRC=10-12
		Q(ml/s)	0.39	0.63	0.85	0.93	1.09	0.28	0.56	0.64	0.8	0.81	0.08	0.11	0.15	0.17	0.19
		J	0.25	0.49	0.74	0.98	1.23	0.25	0.49	0.74	0.98	1.23	0.25	0.49	0.74	0.98	1.23
	7 MPa confining pressure		JRC=0-2						JRC=4-6						JRC=10-12
		Q(ml/s)	0.24	0.45	0.58	0.68	0.88	1.01	0.15	0.3	0.36	0.52	0.63	0.65	0.07	0.1	0.14	0.15	0.17	0.18
		J	0.25	0.49	0.74	0.98	1.23	1.48	0.25	0.49	0.74	0.98	1.23	1.48	0.25	0.49	0.74	0.98	1.23	1.48
Fig.27	Confining pressure of 7 MPa with grouting pressure of 2 MPa		JRC=0-2				JRC=4-6				JRC=10-12
		Measuring point	1	2	3	4	1	2	3	4	1	2	3	4
		Ɛ/10-6	51.48	47.96	43.47	36.75	53.88	53.87	38.75	30.31	51.68	37.21	29.68	13.51
	Confining pressure of 7 MPa with grouting pressure of 4 MPa		JRC=0-2				JRC=4-6				JRC=10-12
		Measuring point	1	2	3	4	1	2	3	4	1	2	3	4
		Ɛ/10-6	108.99	100.41	91.13	78.15	110.3	97.46	77.02	60.34	106.74	78.66	73.09	46
Fig.28	JRC=0-2		Measuring point 1						Measuring point 2						Measuring point 3						Measuring point 4
		Measuring point	1.00035	2.00233	2.99914	3.99848	4.99773	5.99955	1.00035	2.00233	2.99914	3.99848	4.99773	5.99955	1.00035	2.00233	2.99914	3.99848	4.99773	5.99955	1.00035	2.00233	2.99914	3.99848	4.99773	5.99955
		Ɛ/10-6	24.42	54.63	84.31	110.31	129.98	148.92	18.53	49.26	65.99	97.46	113.87	133.44	10.42	41.05	62.51	77.02	102.81	122.17	5.89	33.36	45.66	60.38	87.54	103.31
	JRC=4-6		Measuring point 1						Measuring point 2						Measuring point 3						Measuring point 4
		Measuring point	1.00035	2.00233	2.99914	3.99848	4.99773	5.99955	1.00035	2.00233	2.99914	3.99848	4.99773	5.99955	1.00035	2.00233	2.99914	3.99848	4.99773	5.99955	1.00035	2.00233	2.99914	3.99848	4.99773	5.99955
		Ɛ/10-6	26.23	56.46	80.88	109	136.06	162.18	23.28	49.29	72.66	98.57	126.9	152.38	20.01	45.28	68.98	85.29	115.83	140.79	12.74	36.96	54.54	74.22	101.81	122.24
	JRC=10-12		Measuring point 1						Measuring point 2						Measuring point 3						Measuring point 4
		Measuring point	1.00035	2.00233	2.99914	3.99848	4.99773	5.99955	1.00035	2.00233	2.99914	3.99848	4.99773	5.99955	1.00035	2.00233	2.99914	3.99848	4.99773	5.99955	1.00035	2.00233	2.99914	3.99848	4.99773	5.99955
		Ɛ/10-6	24.36	52.72	76.13	106.5	133.08	152.06	12.97	39.54	50.09	78.77	103.76	127.91	12.02	33.01	52.41	73.5	102.92	130.86	5.59	18.24	37.22	58.52	82.04	94.59
Fig.29	Grouting pressure of 2 MPa			6 MPa				7 MPa
		JRC=0-2	Measuring point	1	2	3	4	1	2	3	4
			Ɛ/10-6	53.87	51.54	47.08	42.74	53.28	49.84	46.01	39.89
		JRC=10-12	Measuring point	1	2	3	4	1	2	3	4
			Ɛ/10-6	55.25	45.58	36.72	29.79	52.51	39.52	31.74	18.19
	Grouting pressure of 4 MPa			6 MPa				7 MPa
		JRC=0-2	Measuring point	1	2	3	4	1	2	3	4
			Ɛ/10-6	106.21	97.7	83.3	74.92	108.98	96.41	81.08	71.44
		JRC=10-12	Measuring point	1	2	3	4	1	2	3	4
			Ɛ/10-6	103.61	79.4	65.96	55.5	106.78	75.62	69.12	48.91
